# Supplementary material for: Why Does Non‐Photosynthetic Monotropastrum humile (Ericaceae) Have Scale Leaves?
Source: Plant Environ Interact. 2025 Jun 4;6(3):e70060. doi: 10.1002/pei3.70060 (PMC12135346; doi:10.1002/pei3.70060)
Supplement: Supplementary file 1 — Table S1. Dry mass measurements of each part. [file PEI3-6-e70060-s005.xlsx]

## Sheet: dry mass
Supplementary Table1. Dry mass measurements of each part.
name	Stem	Stigma apex	Filament	Scale leaves	Petal	Setal	total dry mass
1	0.2463	0.0846	0.0124	0.093	0.03	0.0122	0.4785
2	0.3014	0.0438	0.0128	0.0427	0.0233	0.0068	0.4308
3	0.1292	0.1006	0.0058	0.0379	0.0234	0.0083	0.3052
4	0.016	0.0068	0.0023	0.0048	0.0074	0.0036	0.0409
5	0.0229	0.0125	0.004	0.0143	0.0081	0.0029	0.0647
6	0.2631	0.1138	0.016	0.0893	0.0258	0.0109	0.5189
7	0.0647	0.0415	0.0107	0.0115	0.0168	0.0071	0.1523
8	0.2354	0.1424	0.0135	0.1068	0.0275	0.0112	0.5368
9	0.0523	0.0277	0.0043	0.0266	0.0101	0.0023	0.1233
10	0.0396	0.0433	0.0043	0.024	0.0101	0.004	0.1253
11	0.0436	0.0377	0.0035	0.0341	0.0075	0.0023	0.1287
12	0.0479	0.0409	0.005	0.0233	0.0102	0.0041	0.1314
13	0.0129	0.014	0.0017	0.0092	0.0075	0.0048	0.0501
14	0.2335	0.0653	0.0117	0.053	0.033	0.0074	0.4039
15	0.053	0.0527	0.0053	0.027	0.0169	0.0058	0.1607
16	0.0123	0.0034	0.0017	0.0058	0.0044	0.0008	0.0284
17	0.2668	0.1782	0.0259	0.16	0.062	0.028	0.7209
18	0.0339	0.0295	0.0091	0.0136	0.0173	0.0041	0.1075
19	0.0315	0.0085	0.0045	0.0134	0.0091	0.0018	0.0688
20	0.0169	0.0037	0.0023	0.0061	0.0068	0.0011	0.0369
21	0.0368	0.0142	0.0041	0.0201	0.0102	0.0026	0.088
22	0.0696	0.02	0.0061	0.0306	0.0129	0.0051	0.1443
23	0.0667	0.0293	0.0078	0.0217	0.0188	0.0088	0.1531
24	0.0728	0.0313	0.0075	0.0217	0.017	0.0088	0.1591
25	0.0602	0.0309	0.0084	0.0191	0.0252	0.0063	0.1501
26	0.1307	0.0546	0.0097	0.0509	0.0304	0.0174	0.2937
27	0.0863	0.0664	0.0147	0.045	0.0346	0.0101	0.2571
28	0.4027	0.1254	0.0261	0.1527	0.0495	0.0172	0.7736
	Stem	Stigma apex	Filament	Scale leaves	Petal	Setal	total dry mass
Total	3.049	1.423	0.2412	1.1582	0.5558	0.2058	6.633
	0.459671	0.214533	0.0363636	0.174612	0.0837932	0.0310267	1
