# Supplementary material for: Why Does Non‐Photosynthetic Monotropastrum humile (Ericaceae) Have Scale Leaves?
Source: Plant Environ Interact. 2025 Jun 4;6(3):e70060. doi: 10.1002/pei3.70060 (PMC12135346; doi:10.1002/pei3.70060)
Supplement: Supplementary file 2 — Table S2. Length measurement results for each part. [file PEI3-6-e70060-s003.xlsx]

## Sheet: length
Supplementary Table2. Length measurement results for each part.
number	Scale leaves length(mm)	Sepal length (mm)	Petal length(mm)	Filament length(mm)	Pistil length(mm)
1	14.945	20.5443	29.1173	19.5323	20.934
2	15.242	20.1613	25.041	16.204	16.86
3	14.518	20.532	24.7607	13.4207	14.317
4	14.4413	17.844	22.9987	14.4183	16.249
5	14.999	17.7987	20.5843	12.987	14.678
6	12.9943	15.743	18.5343	11.9433	13.674
7	10.6907	16.627	17.6687	10.5433	13.79
8	11.1443	19.2883	23.0857	13.703	17.413
9	13.2057	23.5407	27.3543	17.831	20.671
10	4.75667	9.19167	14.136	10.094	10.102
11	9.702	12.72	17.8337	11.712	12.442
12	22.0223	28.3487	28.7597	20.287	23.09
13	12.0343	13.5417	20.5093	11.452	17.029
14	12.696	15.564	17.9067	10.8307	14.228
15	11.4497	14.82	18.5367	11.1067	14.88
16	11.3673	16.0927	19.854	12.5237	14.212
17	10.1647	14.406	19.4433	12.9493	14.078
18	13.6703	16.437	19.5193	8.70333	11.493
19	10.0077	13.0057	17.5503	10.2253	12.401
20	14.3923	18.2873	22.3623	12.4857	14.975
21	19.2367	18.7703	22.8733	13.7687	19.148
22	13.8427	16.3397	21.4627	12.1007	14.056
23	8.296	11.772	18.9137	10.2923	12.07
24	13.1183	20.541	22.5213	14.5597	17.035
25	12.0603	16.2947	17.8533	13.2453	15.796
26	15.0037	16.751	16.7977	12.071	14.555
27	15.0037	16.751	16.7977	12.071	13.869
28	16.9747	17.0057	23.503	13.5513	17.006
29	12.74	16.368	17.2943	11.4987	13.645
30	11.3913	12.7537	15.88	10.649	12.217
31	9.97333	11.0323	15.8243	9.93267	11.304
32	10.0607	13.6607	18.5937	10.595	12.265
33	9.95033	15.5853	18.473	13.617	17.412
34	9.14367	11.52	15.0943	10.0633	12.676
35	13.825	14.898	19.7517	13.3277	14.293
36	12.3353	16.3207	20.606	9.196	12.517
37	14.74	15.7207	21.1103	12.414	14.037
38	13.6487	16.359	18.491	11.7563	16.484
39	8.668	11.4417	17.9783	11.088	12.787
40	12.2027	16.6607	19.0257	13.3317	14.742
41	12.35	15.6917	20.809	13.168	15.662
