# Supplementary material for: Why Does Non‐Photosynthetic Monotropastrum humile (Ericaceae) Have Scale Leaves?
Source: Plant Environ Interact. 2025 Jun 4;6(3):e70060. doi: 10.1002/pei3.70060 (PMC12135346; doi:10.1002/pei3.70060)
Supplement: Supplementary file 3 — Table S3. Width measurement results for each part. [file PEI3-6-e70060-s001.xlsx]

## Sheet: width
Supplementary Table3. Width measurement results for each part.
number	Scale leaves width (mm)	Sepal width (mm)	Petal width (mm)	Stigma apex diameter (mm)	Ovary diameter (mm)
1	9.383	9.921	12.826	5.013	11.019
2	7.57167	8.28167	9.05933	4.636	8.165
3	8.95533	8.702	10.699	3.771	8.062
4	6.541	6.75633	6.70933	3.82	6.458
5	7.587	6.743	7.34867	2.397	5.34
6	6.334	6.21	6.81667	3.464	6.175
7	3.88567	4.37433	6.83233	2.542	5.281
8	6.29067	6.95933	8.39667	4.282	8.351
9	6.18233	9.33433	12.467	5.013	11.017
10	2.19467	2.84567	5.85033	2.141	3.119
11	4.92967	5.212	5.27533	1.974	4.812
12	12.8603	12.3367	12.7353	5.963	12.705
13	5.80733	4.89467	5.98067	4.488	8.361
14	6.95	6.38267	7.79267	4.599	9.463
15	6.00767	5.92167	7.92	4.393	7.776
16	7.88767	7.324	7.178	3.401	5.906
17	7.90567	7.321	6.612	3.619	6.199
18	5.198	5.146	6.03733	2.911	4.33
19	6.30267	5.731	6.24	2.522	6.793
20	9.15267	9.64833	8.78533	6.346	8.09
21	8.24967	7.332	9.89667	4.708	11.018
22	7.207	6.31967	8.416	5.875	9.176
23	4.07667	3.51067	6.178	2.877	4.945
24	5.87733	6.34567	8.50067	4.654	6.747
25	8.763	7.56333	9.131	4.355	7.855
26	6.228	5.72133	6.254	4.425	6.467
27	6.228	5.72133	6.254	3.589	6.387
28	10.772	11.7797	11.1313	7.389	11.162
29	6.95633	7.358	7.50067	3.764	6.733
30	5.338	3.93133	5.50767	2.548	4.04
31	4.422	3.809	3.964	2.007	2.82
32	6.49033	6.58033	7.917	5.424	7.576
33	6.45033	6.34867	7.31333	3.865	9.471
34	4.51633	4.881	4.381	2.303	3.954
35	5.47433	4.885	5.99167	3.44	4.953
36	5.20833	5.37033	5.48733	2.481	5.002
37	6.09033	4.94067	6.88667	3.719	6.292
38	6.749	6.75033	7.14733	4.404	7.044
39	4.48233	5.09167	5.21433	2.945	4.333
40	6.587	5.85767	7.76433	5.304	11.706
41	6.763	7.94	10.1607	4.444	7.865
