# Supplementary material for: Why Does Non‐Photosynthetic Monotropastrum humile (Ericaceae) Have Scale Leaves?
Source: Plant Environ Interact. 2025 Jun 4;6(3):e70060. doi: 10.1002/pei3.70060 (PMC12135346; doi:10.1002/pei3.70060)
Supplement: Supplementary file 4 — Table S4. Measurements of the area of each part. [file PEI3-6-e70060-s004.xlsx]

## Sheet: area
Supplementary Table 4. Measurements of the area of each part.
number	Scale leaves area (mm²)	Sepal area (mm²)	Petal area (mm²)
1	101.331	152.261	387.052
2	89.8683	97.8937	283.022
3	97.1143	122.491	296.685
4	72.4323	77.4043	212.922
5	82.9683	45.4177	193.217
6	60.0973	75.6423	172.055
7	37.0337	59.072	110.633
8	56.645	100.506	244.294
9	69.9273	167.269	335.875
10	9.59233	19.942	85.6917
11	33.8973	50.1473	109.496
12	206.87	237.867	452.094
13	49.501	45.9433	153.499
14	68.2687	73.3693	178.741
15	55.7107	66.5743	183.915
16	68.327	71.9203	163.927
17	58.2293	78.294	138.475
18	48.2867	54.9923	126.536
19	46.9787	53.2607	137.836
20	86.8853	113.396	239.047
21	119.445	116.945	244.297
22	74.6633	68.362	230.86
23	32.526	32.8833	146.118
24	61.375	93.96	227.868
25	76.285	84.2473	226.482
26	69.5123	72.1343	121.629
27	69.5123	72.1343	121.629
28	132.268	147.307	322.136
29	72.7293	95.1737	153.885
30	46.783	38.0433	104.623
31	33.6917	31.6957	88.767
32	53.5517	72.509	152.486
33	56.7463	80.6163	188.251
34	34.7647	44.811	80.262
35	50.3663	54.1577	140.654
36	45.56	65.276	124.283
37	66.668	59.1863	145.612
38	67.1367	82.546	155.316
39	30.7603	44.9783	140.952
40	69.9807	73.577	150.403
41	65.0503	96.0523	246.241
