# Supplementary material for: Why Does Non‐Photosynthetic Monotropastrum humile (Ericaceae) Have Scale Leaves?
Source: Plant Environ Interact. 2025 Jun 4;6(3):e70060. doi: 10.1002/pei3.70060 (PMC12135346; doi:10.1002/pei3.70060)
Supplement: Supplementary file 5 — Table S5. Measurements of cell sizes of each part. [file PEI3-6-e70060-s002.xlsx]

## Sheet: cell 
Supplementary Table 5. Measurements of cell sizes of each part.
	Petal		Sepal		Scale leaves
number	adaxial (µm^2/N)	abaxial (µm^2/N)	adaxial (µm^2/N)	abaxial (µm^2/N)	adaxial (µm^2/N)	abaxial (µm^2/N)
1	9342.83	9405.92	7531.99	9197.09	8983.11	8744.39
2	8771.31	6377.35	7587.89	6641.34	5948.63	7163.43
3	13276.1	8421.05	8809.56	9596.56	8461.74	8144.65
4	8340.28	8466.97	8850.73	8935.67	6489.76	5415.71
5	17822.1	11567.1	15750.6	14663.6	10516.8	9119.02
6	11540	10081.8	6435.7	5862.02	5326.96	6428.74
7	14419.8	12715.4	13552.5	13509.5	10981.7	8371.84
8	16236.8	13310.3	15021.4	9733.97	10312.9	8711.41
9	18026.5	12090.1	19469.7	15169.5	19348.6	11786.5
10	13314.6	11657.5	5197.34	6060.48	5441.52	5003.36
11	13314.6	11657.5	8013.02	12907.2	8529.71	5540.32
12	14451.1	12187.3	8038.14	12411.1	10120	6736.25
13	14616	9791.64	10917.5	9479.79	11074.1	6825.24
14	18498.8	17618.7	13637.7	18644.6	12236.7	10188.7
15	17754.6	12554.7	8617.3	13203.4	13817.6	8035.11
16	15439.4	12512.9	16164.7	12069.4	10779.2	11160.4
17	12340.4	8988.2	15574.9	13993.8	9740.23	5895.91
18	14912.5	12388.9	9461.72	7883.82	6047.12	6103.85
